# Supplementary material for: Pharmacist-Driven Alcohol Use Disorder Screening May Increase Inpatient Utilization of Extended-Release Naltrexone: A Single Center Pilot Study
Source: Pharmacy (Basel). 2024 Feb 1;12(1):26. doi: 10.3390/pharmacy12010026 (PMC10892525; doi:10.3390/pharmacy12010026)
Supplement: Supplementary file 1 [file pharmacy-12-00026-s001.zip]

Archive with 1 entries (1 files):
- pharmacy-2769466-supplementary.pdf
